# Supplementary material for: Low-Intensity Focused Ultrasound Stimulation Ameliorates Working Memory Dysfunctions in Vascular Dementia Rats via Improving Neuronal Environment
Source: Front Aging Neurosci. 2022 Feb 21;14:814560. doi: 10.3389/fnagi.2022.814560 (PMC8899543; doi:10.3389/fnagi.2022.814560)
Supplement: Supplementary file 1 [file Data_Sheet_1.xlsx]

## Sheet: 20211220
	Absolute value
rat	GAPDH		p-JNK
con-16	224.789	206.575	63.3379	66.3272
VD-6	238.823	213.869	63.239	77.3501
VD+LIFUS-3	217.996	210.173	62.9802	66.3744
con-17	228.615	227.851	50.7202	35.8678
VD-13	239.118	224.213	68.5679	68.3872
VD+LIFUS-10	225.625	223.347	44.0862	49.1429
con-19	238.851	208.078	46.4118	49.9395
VD-14	206.601	180.443	39.652	41.4886
VD+LIFUS-34	225.182	203.733	53.7337	58.8676
con-20
VD-30
VD+LIFUS-35
	Relative value
rat	p-JNK		p-JNK/JNK
con-16	0.281766	0.321081	1.55591	1.3922
VD-6	0.264794	0.36167	1.26829	1.29184
VD+LIFUS-3	0.288905	0.315808	1.84763	1.69599
con-17	0.221859	0.36167	1.31624	0.871688
VD-13	0.286754	0.321081	1.43681	1.461
VD+LIFUS-10	0.195396	0.22003	1.69901	1.82527
con-19	0.194313	0.240004	1.39664	1.55785
VD-14	0.191926	0.229926	1.35705	1.32826
VD+LIFUS-34	0.238624	0.288946	2.10886	2.33207
con-20
VD-30
VD+LIFUS-35
	normalized value to con group
rat	p-JNK		p-JNK/JNK
con-16	1	1	1	1
VD-6	0.939765	1.12641	0.815143	0.927913
VD+LIFUS-3	1.02534	0.983578	1.45678	1.31286
con-17	1	1	1	1
VD-13	1.29251	0.887773	1.09161	1.67605
VD+LIFUS-10	0.880723	0.60837	1.18248	1.24933
con-19	1	1	1	1
VD-14	0.987714	0.95801	0.971655	0.852625
VD+LIFUS-34	1.22804	1.20392	1.554	1.75573
con-20
VD-30
VD+LIFUS-35

## Sheet: 20211222
	Absolute value
rat	GAPDH		p-JNK
con-16
VD-6
VD+LIFUS-3
con-17	236.642	230.559	24.5599	24.6537
VD-13	210.045	226.03	59.6537	63.1378
VD+LIFUS-10	230.74	233.675	44.7615	50.4028
con-19	228.768	233.578	40.9824	45.0616
VD-14	209.26	222.038	40.6808	40.8642
VD+LIFUS-34	238.208	234.915	68.3034	57.3175
con-20	218.455	246.622	73.4537	91.4985
VD-30	230.456	247.725	87.0926	105.313
VD+LIFUS-35	234.342	235.755	128.122	131.12
	Relative value
rat	p-JNK		p-JNK/JNK
con-16
VD-6
VD+LIFUS-3
con-17	0.103785	0.10693	0.926312	0.966886
VD-13	0.284004	0.279334	1.55015	1.49412
VD+LIFUS-10	0.193991	0.215696	1.78894	1.89085
con-19	0.179144	0.279334	1.19888	1.5089
VD-14	0.194403	0.10693	1.09245	0.957412
VD+LIFUS-34	0.286738	0.243992	1.77211	1.53552
con-20	0.336241	0.371007	1.39395	1.38883
VD-30	0.377914	0.425122	1.29322	1.28103
VD+LIFUS-35	0.546731	0.556172	1.80311	1.621
	normalized value to con group
rat	p-JNK		p-JNK/JNK
con-16
VD-6
VD+LIFUS-3
con-17	1	1	1	1
VD-13	2.73647	2.61231	1.67347	1.54529
VD+LIFUS-10	1.86917	2.01717	1.15404	1.26553
con-19	1	1	1	1
VD-14	1.08518	0.382803	0.911225	0.634508
VD+LIFUS-34	1.6006	0.873478	1.62215	1.60382
con-20	1	1	1	1
VD-30	1.12394	1.14586	0.927735	0.922377
VD+LIFUS-35	1.62601	1.49909	1.39428	1.26539

## Sheet: 2021223
	Absolute value
rat	GAPDH		p-JNK
con-16
VD-6
VD+LIFUS-3
con-17	170.575	213.232	30.738	35.0959
VD-13	208.758	215.034	85.1113	92.8887
VD+LIFUS-10	166.379	181.028	62.9914	66.7551
con-19		219.725		110.274
VD-14		188.348		78.6042
VD+LIFUS-34		222.155		125.037
con-20	169.153	183.633	62.0987	63.6983
VD-30	204.393	194.67	44.7679	78.2462
VD+LIFUS-35	212.46	213.421	58.3269	88.191
	Relative value
rat	p-JNK		p-JNK/JNK
con-16
VD-6
VD+LIFUS-3
con-17	0.180202	0.16459	0.89296	0.990703
VD-13	0.407702	0.431973	1.53122	1.65181
VD+LIFUS-10	0.378602	0.368756	2.51826	2.36863
con-19		0.501871		1.49024
VD-14		0.417334		1.51885
VD+LIFUS-34		0.562836		2.12223
con-20	0.367116	0.346878	1.67317	1.36048
VD-30	0.219029	0.401943	1.27507	1.52922
VD+LIFUS-35	0.274531	0.413226	2.12558	2.11149
	normalized value to con group
rat	p-JNK		p-JNK/JNK
con-16
VD-6
VD+LIFUS-3
con-17	1	1	1	1
VD-13	2.26247	2.62454	1.71477	1.66731
VD+LIFUS-10	2.10098	2.24045	1.64461	1.43396
con-19		1		1
VD-14		0.831557		1.01919
VD+LIFUS-34		1.12148		1.39727
con-20	1	1	1	1
VD-30	0.596621	1.15874	0.76207	1.12402
VD+LIFUS-35	0.747804	1.19127	1.66703	1.38076

## Sheet: 20211224
	Absolute value
rat	GAPDH		p-JNK
con-16	187.743	236.78	87.3818	78.9312
VD-6	209.55	234.833	87.4545	71.6182
VD+LIFUS-3	221.503	211.59	132.044	126.864
con-17	225.158	197.1	55.51	35.7243
VD-13	239.774	212.588	116.08	63.2029
VD+LIFUS-10	214.26	204.098	68.7843	58.8329
con-19	192.7	222.02	119.503	56.8533
VD-14	177.974	182.458	93.904	40.1293
VD+LIFUS-34	197.668	184.288	107.585	58.9947
con-20	228.378	218.86	58.0772	67.7411
VD-30	225.826	237.559	73.1275	92.221
VD+LIFUS-35	178.016	204.174	113.169	130.564
	Relative value
rat	p-JNK		p-JNK/JNK
con-16	0.465434	0.333352	1.80059	1.12105
VD-6	0.417345	0.304975	1.43107	1.03546
VD+LIFUS-3	0.596129	0.599573	1.93822	2.10215
con-17	0.246538	0.304975	1.15954	1.0457
VD-13	0.484123	0.333352	1.20866	1.11007
VD+LIFUS-10	0.321032	0.288258	2.14342	1.76666
con-19	0.620149	0.256073	1.70373	1.48289
VD-14	0.527628	0.219937	1.58463	1.71056
VD+LIFUS-34	0.544274	0.320122	2.23821	2.26227
con-20	0.254302	0.309518	1.23492	1.17132
VD-30	0.323822	0.388202	1.23967	1.27365
VD+LIFUS-35	0.635726	0.639474	2.431	2.29637
	normalized value to con group
rat	p-JNK		p-JNK/JNK
con-16	1	1	1	1
VD-6	0.896679	0.914872	0.794778	0.923645
VD+LIFUS-3	1.2808	1.79862	1.35438	2.03017
con-17	1	1	1	1
VD-13	1.96368	1.09305	1.04237	1.06155
VD+LIFUS-10	1.30216	0.945186	1.77338	1.59149
con-19	1	1	1	1
VD-14	0.850808	0.858882	0.930091	1.15353
VD+LIFUS-34	0.87765	1.25012	1.41245	1.32253
con-20	1	1	1	1
VD-30	1.27337	1.25421	1.00384	1.08736
VD+LIFUS-35	2.49988	2.06603	1.96102	1.80298

## Sheet: 20220102
	Absolute value
rat	GAPDH		p-JNK
con-16	234.261	209.348	64.2564	48.1311
VD-6	204.801	204.785	42.0271	36.7436
VD+LIFUS-3	183.672	188.131	60.8105	68.0655
con-17	220.82	210.556	17.7406	18.2562
VD-13	225.579	213.017	46.5087	27.9272
VD+LIFUS-10	193.866	193.555	25.2014	25.8609
con-19	243.356	240.648	66.2309	30.2637
VD-14	219.844	222.253	29.469	30.1974
VD+LIFUS-34	231.907	234.93	56.3968	42.645
con-20	229.767	242.782	36.4921	40.4053
VD-30	224.209	240.833	46.4974	48.3579
VD+LIFUS-35	212.447	217.394	77.4553	77.075
	Relative value
rat	p-JNK		p-JNK/JNK
con-16	0.274294	0.22991	1.45056	1.35347
VD-6	0.205209	0.179425	1.34609	1.21601
VD+LIFUS-3	0.331083	0.361799	2.26445	2.25989
con-17	0.0803397	0.179425	0.857284	1.22804
VD-13	0.206175	0.22991	1.42181	1.34021
VD+LIFUS-10	0.129994	0.13361	2.03619	2.19591
con-19	0.272157	0.125759	1.41303	1.31375
VD-14	0.134045	0.13587	1.2339	0.779458
VD+LIFUS-34	0.243187	0.181523	2.0239	1.7556
con-20	0.158822	0.166426	1.24575	1.17725
VD-30	0.207384	0.200794	1.16524	1.26783
VD+LIFUS-35	0.364585	0.35454	2.05263	2.0709
	normalized value to con group
rat	p-JNK		p-JNK/JNK
con-16	1	1	1	1
VD-6	0.748136	0.780415	0.927981	0.898437
VD+LIFUS-3	1.20704	1.57366	1.68224	1.85845
con-17	1	1	1	1
VD-13	2.56629	1.28137	1.65851	1.09134
VD+LIFUS-10	1.61805	0.744657	1.4321	1.63849
con-19	1	1	1	1
VD-14	0.492529	1.08039	0.87323	0.59331
VD+LIFUS-34	0.893556	1.44341	1.64024	2.25234
con-20	1	1	1	1
VD-30	1.30576	1.20651	0.935378	1.07694
VD+LIFUS-35	2.29556	2.13032	1.76155	1.63341

## Sheet: 20220103
	Absolute value
rat	GAPDH		p-JNK
con-16	230.888	226.941	67.6391	70.0766
VD-6	230.854	222.214	68.4035	59.7029
VD+LIFUS-3	234.154	215.326	88.0027	89.3185
con-17	226.609	231.495	69.547	71.2265
VD-13	225.923	217.231	67.6168	68.3504
VD+LIFUS-10	226.309	216.242	89.9829	94.1524
con-19	215.055	223.993	82.1917	89.2767
VD-14	233.813	234.04	93.7567	81.9867
VD+LIFUS-34	219.995	222.72	123.18	102.992
con-20	223.453	207.282		64.2904
VD-30	223.611	222.104		70.1068
VD+LIFUS-35	210.283	205.599		91.5699
	Relative value
rat	p-JNK		p-JNK/JNK
con-16	0.292952	0.308788	1.36469	1.44306
VD-6	0.296306	0.268673	1.31838	1.18858
VD+LIFUS-3	0.375833	0.414806	1.90887	2.03154
con-17	0.306903	0.307681	1.48352	1.47216
VD-13	0.299292	0.314643	1.403	1.31213
VD+LIFUS-10	0.39761	0.435402	2.0324	2.00214
con-19	0.382189	0.398569	1.58686	1.43487
VD-14	0.400991	0.35031	1.4631	1.32364
VD+LIFUS-34	0.559922	0.462427	2.16691	2.09708
con-20		0.310159		1.20333
VD-30		0.315649		1.27592
VD+LIFUS-35		0.445381		2.09003
	normalized value to con group
rat	p-JNK		p-JNK/JNK
con-16	1	1	1	1
VD-6	1.01145	0.870087	0.966069	0.823653
VD+LIFUS-3	1.28292	1.34333	1.44789	1.70922
con-17	1	1	1	1
VD-13	0.975198	1.02263	0.945722	0.891291
VD+LIFUS-10	1.29555	1.41511	1.44861	1.52587
con-19	1	1	1	1
VD-14	1.04919	0.87892	0.922012	0.92248
VD+LIFUS-34	1.46504	1.16022	1.48104	1.58433
con-20		1		1
VD-30		1.0177		1.06032
VD+LIFUS-35		1.43597		1.63806
