# Supplementary material for: Low-Intensity Focused Ultrasound Stimulation Ameliorates Working Memory Dysfunctions in Vascular Dementia Rats via Improving Neuronal Environment
Source: Front Aging Neurosci. 2022 Feb 21;14:814560. doi: 10.3389/fnagi.2022.814560 (PMC8899543; doi:10.3389/fnagi.2022.814560)
Supplement: Supplementary file 2 [file Data_Sheet_1.ZIP]

Archive with 6 entries (5 files):
- Source data/
- Source data/Source data of behavioral tests.xlsx
- Source data/Source data of cerebral blood flow.xlsx
- Source data/Source data of Golgi-cox staining.xlsx
- Source data/Source data of Nissl staining.xlsx
- Source data/Source data of western blot.xlsx
