# Supplementary material for: Low-Intensity Focused Ultrasound Stimulation Ameliorates Working Memory Dysfunctions in Vascular Dementia Rats via Improving Neuronal Environment
Source: Front Aging Neurosci. 2022 Feb 21;14:814560. doi: 10.3389/fnagi.2022.814560 (PMC8899543; doi:10.3389/fnagi.2022.814560)
Supplement: Supplementary file 2 [file Data_Sheet_1.ZIP › Source data/Source data of behavioral tests.xlsx]

## Sheet: weight
group	rat	date
		day 1	day 7	day 15	day 22	day 31	day 41	day 51	day 67
		weight (g)
CON	16	216	260	314	349	382	415	451	476
	17	209	251	307	346	368	390	427	461
	18	208	240	293	324	339	357	382	420
	19	208	256	319	357	384	407	446	480
	20	207	260	321	363	394	425	458	511
	21	178	268	302	329	336	361	390	425
	22	185	249	293	324	343	368	387	432
	24	198	260	302	337	351	370	402	439
VD	6	195	230	245	305	312	347	381	410
	11	204	244	271	310	307	328	362	406
	13	209	250	243	310	345	388	423	465
	14	203	247	288	334	362	385	425	469
	26	201	251	289	343	367	393	442	489
	30	204	248	272	335	354	385	422	418
VD+LIFUS	3	210	236	284	342	368	391	441	482
	7	201	227	233	281	309	327	366	397
	8	216	241	300	359	390	406	471	513
	10	220	250	302	351	380	400	465	520
	34	211	271	293	354	359	383	421	466
	35	201	255	281	333	349	364	417	452

## Sheet: elevated-plus maze task
group	rat	time in open arms (%)	Entries into open arms
CON	16	8.45	4
	17	6.44	10
	18	13.59	9
	19	46.11	17
	20	14.96	1
	21	34.36	10
	22	26.65	8
	24	20.18	24
VD	6	5.59	6
	11	20.33	6
	13	3.84	2
	14	20.84	9
	26	43.65	8
	30	21.05	11
VD+LIFUS	3	2.67	3
	7	56.72	9
	8	29.65	4
	10	29.67	3
	34	54.37	15
	35	6.48	8
	24

## Sheet: delayed nonmatch-to-sample task
group	rat	Reaction time					Correct rate
		date					date
		day 1	day 2	day 3	day 4		day 1	day 2	day 3	day 4
CON	16	5178	3646	1655	1182		0.9	0.8	0.9	1
	17	1805	1410	1013	1055		0.8	0.5	0.7	0.8
	18	4164	2543	1560	1051		0.6	0.7	0.9	0.8
	19	2682	1612	917	768		0.7	0.8	0.8	0.9
	20	2250	2346	2009	1068		0.7	0.9	1	1
	21	2025	1498	3623	1303		0.4	0.5	0.4	1
	22	1742	1516	1399	2100		0.9	0.8	0.7	0.8
	24	4065	1670	1191	1848		0.7	0.6	0.6	0.9
VD	6	3307	2443	2062	2327		0.6	0.7	0.5	0.5
	11	3052	2395	2183	1468		0.9	1	0.5	0.6
	13	3396	5119	2281	2103		0.5	0.6	0.5	0.6
	14	2928	4917	3656	3667		0.9	0.6	0.9	0.8
	30	4542	3119	3390	1843		0.8	0.6	0.8	0.9
VD+LIFUS	3	2530	1848	1138	1632		0.9	0.8	0.9	0.8
	7	2348	2855.56	2875	2171		0.7	0.8	0.6	0.9
	8	2214	2145	2022	1396		0.7	0.5	0.9	0.8
	10	2775	1913	2573	1974		1	0.9	0.9	1
	34	5179	3140	2219	2975		0.8	0.8	0.6	0.8
	35	3115	2572	1895	1797		0.7	0.6	0.9	0.8

## Sheet: novel object recognition test
group	rat	discrimination time (s)											discrimination ratio
		1min		2min		3min		4min		5min
		familiar object	novel object	familiar object	novel object	familiar object	novel object	familiar object	novel object	familiar object	novel object		1min	2min	3min	4min	5min
CON	16	8.9999	14.0001	16.9995	18.0005	18	42	19.998	46.002	22.77	46.23		0.6087	0.5143	0.7	0.697	0.67
	17	6	14	16	24	25	25	25.0016	26.9984	26.1	31.9		0.7	0.6	0.5	0.5192	0.55
	18	0.9999	10.0001	1.9998	20.0002	2.9988	25.0012	5.999	29.001	6.84	31.16		0.9091	0.9091	0.8929	0.8286	0.82
	19	0.9996	16.0004	5	20	6.0005	48.9995	7.9968	60.0032	9.8	60.2		0.9412	0.8	0.8909	0.8824	0.86
	20	3.0004	9.9996	6.9998	24.0002	18.0024	33.9976	17.9974	40.0026	22.1	42.9		0.7692	0.7742	0.6538	0.6897	0.66
	21	0.9997	12.0003	1.9992	26.0008	2.9997	30.0003	15.9988	30.0012	18.2	33.8		0.9231	0.9286	0.9091	0.6522	0.65
	22	3.9997	19.0003	12.0015	22.9985	32.0008	35.9992	36.9976	66.0024	54.53	78.47		0.8261	0.6571	0.5294	0.6408	0.59
	24	7.0008	16.9992	8.9987	20.0013	11.9988	21.0012	14.0008	22.9992	15.91	27.09		0.7083	0.6897	0.6364	0.6216	0.63
VD	6	6	24	11.9988	32.0012	16	34	31.0031	41.9969	32.19	54.81		0.8	0.7273	0.68	0.5753	0.63
	11	8.0001	18.9999	8.9984	23.0016	22.001	26.999	24.9984	31.0016	28.06	32.94		0.7037	0.7188	0.551	0.5536	0.54
	13	5.9993	11.0007	12.0008	15.9992	21	21	23.0006	25.9994	24.91	28.09		0.6471	0.5714	0.5	0.5306	0.53
	14	4.9998	8.0002	6.9989	16.0011	10.0006	20.9994	12.9987	26.0013	13.86	28.14		0.6154	0.6957	0.6774	0.6667	0.67
	26	3.9988	22.0012	12.9978	45.0022	17	63	18.9975	66.0025	26.73	72.27		0.8462	0.7759	0.7875	0.7765	0.73
	30	2.0006	11.9994	3.9997	19.0003	5.0008	22.9992	13	27	16.2	28.8		0.8571	0.8261	0.8214	0.675	0.64
VD+LIFUS	3	4	16	7.0005	31.9995	10.0012	33.9988	10.998	34.002	11.96	40.04		0.8	0.8205	0.7727	0.7556	0.77
	7	4.0008	19.9992	6	26	8.9984	28.0016	9.9978	47.0022	26.07	52.93		0.8333	0.8125	0.7568	0.8246	0.67
	8	3	21	5.0004	30.9996	9.0016	48.9984	19.0026	49.9974	23.1	53.9		0.875	0.8611	0.8448	0.7246	0.7
	10	5.0004	21.9996	10.0002	31.9998	10.0012	33.9988	10.9986	35.0014	12.96	35.04		0.8148	0.7619	0.7727	0.7609	0.73
	34	3.9996	8.0004	6.9996	12.0004	8.001	12.999	8.9999	14.0001	10.08	17.92		0.6667	0.6316	0.619	0.6087	0.64
	35	5.0002	17.9998	8.9991	18.0009	10.9989	22.0011	11.9988	24.0012	12.92	25.08		0.7826	0.6667	0.6667	0.6667	0.66

## Sheet: step-down task
group	rat	number of down the platform	time on the platform	the latency to step-down
CON	17	1	179	179
	18	0	180	180
	19	0	180	180
	20	2	163	163
	21	3	161	3
	22	0	177	177
	24	0	177	177
VD	6	6	57	34
	11	1	179	45
	13	1	0	0
	14	1	180	180
	26	2	167	5
	30	4	65	14
VD+LIFUS	3	1	180	180
	7	0	180	180
	8	1	168	168
	10	1	178	178
	34	1	0	0
	35	0	180	180
