# Supplementary material for: Low-Intensity Focused Ultrasound Stimulation Ameliorates Working Memory Dysfunctions in Vascular Dementia Rats via Improving Neuronal Environment
Source: Front Aging Neurosci. 2022 Feb 21;14:814560. doi: 10.3389/fnagi.2022.814560 (PMC8899543; doi:10.3389/fnagi.2022.814560)
Supplement: Supplementary file 2 [file Data_Sheet_1.ZIP › Source data/Source data of cerebral blood flow.xlsx]

## Sheet: data
group	rat	the number of vascular branches	blood flow of the main vein
CON	16	5	1182.39
	17	3	845.97
	18	9	1352.87
	19	5	1087.57
	20	4	871.77
	21	7	1078.23
	22	6	955.08
VD	6	3	540.09
	11	4	1074.3
	13	3	508.14
	14	2	1296.66
	25	2	272.72
	26	4	911.09
	30	5	1023.19
VD+LIFUS	3	8	1053.72
	7	10	1172.26
	8	6	993.63
	10	4	1275.51
	34	4	1137.06
	35	6	1026.64
