# Supplementary material for: Low-Intensity Focused Ultrasound Stimulation Ameliorates Working Memory Dysfunctions in Vascular Dementia Rats via Improving Neuronal Environment
Source: Front Aging Neurosci. 2022 Feb 21;14:814560. doi: 10.3389/fnagi.2022.814560 (PMC8899543; doi:10.3389/fnagi.2022.814560)
Supplement: Supplementary file 2 [file Data_Sheet_1.ZIP › Source data/Source data of Golgi-cox staining.xlsx]

## Sheet: data
group	rat	brain slice	spine	Spine Density (Number/10μm)	Thin Shaped Spines (%)	Mushroom Shaped spines (%)	Stubby Shaped Spines (%)	Branched Shaped Spines (%)
CON	16	1	1	8.45563	2.8169	19.7183	76.0563	1.40845
		2	2	11.4194	6.38298	27.6596	63.8298	2.12766
		3	3	10.3206	7.14286	35.7143	55.3571	1.78571
		4	4	8.54475	5	26.6667	61.6667	6.66667
		5	5	10.0145	8.86076	18.9873	68.3544	3.79747
		6	6	14.5182	2.63158	13.1579	73.6842	10.5263
		6	7	11.7364	4.25532	12.766	76.5957	6.38298
		7	8	11.9799	4.08163	30.6122	61.2245	4.08163
		8	9	15.0539	3.33333	27.5	62.5	6.66667
		9	10	10.1359	3.0303	19.697	72.7273	4.54545
		10	11	9.45112	10	28	62	0
	19	1	1	8.95133	0	26.4706	70.5882	2.94118
		2	2	8.97719	13.2353	33.8235	48.5294	4.41176
		3	3	16.9748	0	11.4754	85.2459	3.27869
		4	4	9.93028	1.53846	16.9231	78.4615	3.07692
		5	5	12.7563	6.75676	12.1622	77.027	4.05405
		6	6	12.0931	1.2987	24.6753	66.2338	7.79221
		7	7	13.1636	6.15385	16.9231	72.3077	4.61538
		8	8	7.54199	9.52381	7.14286	83.3333	0
		9	9	10.1622	6.55738	14.7541	72.1311	6.55738
		10	10	7.72955	0	19.5652	78.2609	2.17391
	20	1	1	13.398	6.66667	16.6667	70	6.66667
		2	2	8.84365	5.40541	21.6216	70.2703	2.7027
		3	3	13.9269	4.6875	25	67.1875	3.125
		4	4	12.0992	13.9241	17.7215	62.0253	6.32911
		5	5	15.929	4.83871	20.9677	69.3548	4.83871
		6	6	11.692	11.236	22.4719	57.3034	8.98876
		7	7	12.7701	6.34921	30.1587	55.5556	7.93651
		7	8	18.7386	3.1746	26.9841	65.0794	4.7619
		8	9	16.0913	12.3077	23.0769	60	4.61538
		8	10	14.5711	6.12245	30.6122	55.102	8.16327
		9	11	11.5154	7.52688	17.2043	66.6667	8.60215
		10	12	12.6268	8	14	74	4
		11	13	12.4487	5.17241	24.1379	68.9655	1.72414
VD	6	1	1	7.94402	5.40541	18.9189	72.973	2.7027
		2	2	7.25222	11.3208	16.9811	67.9245	3.77358
		3	3	5.9328	4.54545	36.3636	59.0909	0
		4	4	10.4619	2.5	28.75	62.5	6.25
		5	5	10.279	1.5625	15.625	75	7.8125
		6	6	7.58385	10.4167	20.8333	54.1667	14.5833
		7	7	6.2549	9.7561	21.9512	56.0976	12.1951
		7	8	12.3981	2.5641	23.0769	69.2308	5.12821
		7	9	9.54299	0	15.625	84.375	0
	13	1	1	9.42714	11.3636	13.6364	70.4545	4.54545
		1	2	11.1811	0	25.8065	70.9677	3.22581
		2	3	7.57798	0	7.89474	89.4737	2.63158
		3	4	3.85725	0	0	100	0
		4	5	3.66669	10.5263	18.4211	68.4211	2.63158
		5	6	6.47769	7.54717	22.6415	67.9245	1.88679
		5	7	9.39484	11.4754	19.6721	60.6557	8.19672
		6	8	6.19205	17.1429	11.4286	60	11.4286
		7	9	7.8068	4	16	80	0
		7	10	7.08528	2.5641	0	94.8718	2.5641
		8	11	8.09488	8.47458	23.7288	61.0169	6.77966
		9	12	7.45633	7.14286	7.14286	80.3571	5.35714
		10	13	5.1763	10.5263	13.1579	65.7895	10.5263
		11	14	5.44484	16	8	76	0
		12	15	3.95092	0	3.125	93.75	3.125
		13	16	5.82607	6.97674	11.6279	76.7442	4.65116
		14	17	6.63356	11.4286	5.71429	82.8571	0
		15	18	3.96861	8.10811	29.7297	59.4595	2.7027
		16	19	5.46682	5.71429	25.7143	68.5714	0
	30	1	1	8.96143	0	15.873	74.6032	9.52381
		2	2	8.68989	16.6667	13.3333	70	0
		3	3	7.9285	8.33333	31.25	58.3333	2.08333
		4	4	12.1772	3.44828	3.44828	93.1034	0
		5	5	9.39321	0	25.8065	70.9677	3.22581
		6	6	15.7092	0	11.6279	86.0465	2.32558
		7	7	10.7583	7.14286	23.8095	57.1429	11.9048
		8	8	10.8662	5.47945	26.0274	56.1644	12.3288
		9	9	10.7676	7.04225	23.9437	61.9718	7.04225
		10	10	18.6443	3.33333	30	66.6667	0
VD+LIFUS	3	1	1	10.0203	12.766	10.6383	72.3404	4.25532
		2	2	12.3652	6.25	18.75	75	0
		3	3	8.49017	6.25	12.5	75	6.25
		4	4	9.81873	3.50877	12.2807	80.7018	3.50877
		5	5	11.6041	6.12245	18.3673	65.3061	10.2041
		6	6	9.97397	10.8696	13.0435	69.5652	6.52174
		7	7	11.1164	0	14.0845	81.6901	4.22535
		8	8	10.6268	4.7619	15.4762	71.4286	8.33333
		9	9	10.1319	5.15464	14.433	76.2887	4.12371
		10	10	8.99264	0	23.913	73.913	2.17391
		11	11	10.2696	7.22892	34.9398	56.6265	1.20482
		11	12	9.68006	4.91803	19.6721	68.8525	6.55738
		12	13	12.6843	6.12245	42.8571	44.898	6.12245
	10	1	1	13.0721	0	18.4211	65.7895	15.7895
		2	2	10.2349	2.27273	14.7727	76.1364	6.81818
		2	3	9.48764	8	32	50	10
		3	4	11.4985	5.06329	18.9873	68.3544	7.59494
		4	5	14.348	5.17241	29.3103	65.5172	0
		5	6	9.41871	0	16.2162	75.6757	8.10811
		6	7	13.3421	6.17284	18.5185	66.6667	8.64198
		7	8	12.2195	5.66038	18.8679	71.6981	3.77358
	35	1	1	19.1514	15.7895	21.0526	57.8947	5.26316
		2	2	12.671	3.57143	29.7619	64.2857	2.38095
		3	3	11.3164	5.71429	27.1429	61.4286	5.71429
		4	4	14.6806	4.81928	26.506	57.8313	10.8434
		5	5	14.7243	6.97674	23.2558	69.7674	0
		6	6	13.9277	5.43478	28.2609	64.1304	2.17391
		7	7	14.7156	8.51064	23.4043	62.766	5.31915
		8	8	12.7583	11.2903	16.129	72.5806	0
		9	9	18.9896	10.8696	30.4348	54.3478	4.34783
		10	10	11.4415	8.69565	34.7826	52.1739	4.34783
		11	11	16.316	8.97436	19.2308	70.5128	1.28205
		12	12	9.42431	11.7647	27.451	54.902	5.88235
		13	13	11.3756	5.19481	18.1818	72.7273	3.8961
