# Supplementary material for: Low-Intensity Focused Ultrasound Stimulation Ameliorates Working Memory Dysfunctions in Vascular Dementia Rats via Improving Neuronal Environment
Source: Front Aging Neurosci. 2022 Feb 21;14:814560. doi: 10.3389/fnagi.2022.814560 (PMC8899543; doi:10.3389/fnagi.2022.814560)
Supplement: Supplementary file 2 [file Data_Sheet_1.ZIP › Source data/Source data of Nissl staining.xlsx]

## Sheet: data
group	rat	brain slice	number of Nissl body
CON	18	1	97
		2	101
		3	137
		4	173
		5	101
		6	135
		7	116
		8	122
	22	1	88
		2	109
		3	117
		4	117
		5	85
		6	106
		7	137
		8	128
VD	11	1	57
		2	84
		3	70
		4	75
		5	78
		6	75
		7	79
		8	102
	26	1	131
		2	99
		3	111
		4	119
		5	102
		6	78
		7	76
		8	82
VD+LIFUS	7	1	134
		2	126
		3	115
		4	122
		5	103
		6	145
		7	96
		8	96
	8	1	107
		2	112
		3	98
		4	90
		5	103
		6	94
		7	108
		8	122
