# Supplementary material for: Low-Intensity Focused Ultrasound Stimulation Ameliorates Working Memory Dysfunctions in Vascular Dementia Rats via Improving Neuronal Environment
Source: Front Aging Neurosci. 2022 Feb 21;14:814560. doi: 10.3389/fnagi.2022.814560 (PMC8899543; doi:10.3389/fnagi.2022.814560)
Supplement: Supplementary file 2 [file Data_Sheet_1.ZIP › Source data/Source data of western blot.xlsx]

## Sheet: 20201024
	Absolute value
rat	GAPDH								NR2B								PSD-95								SYP
con-21							149.414	135.684							167.492	166.294							213.024	210.018							156.961	144.461
VD-13							140.657	139.928							119.192	159.027							129.761	206.367							140.998	164.679
VD+LIFUS-35							125.257	139.854							174.809	180.176							166.237	167.902							192.759	202.605
	Relative value
rat	NR2B								PSD-95								SYP
con-21							1.12099	1.2256							1.42573	1.54785							1.05051	1.06469
VD-13							0.847393	1.13649							0.92253	1.47481							1.00242	1.17688
VD+LIFUS-35							1.3956	1.28831							1.32717	1.20055							1.53891	1.44869
	normalized value to con group
rat	NR2B								PSD-95								SYP
con-21							1	1							1	1							1	1
VD-13							0.755932	0.927293							0.647057	0.952813							0.954224	1.10537
VD+LIFUS-35							1.24497	1.05117							1.43862	0.814036							1.53519	1.23095

## Sheet: 20201026
	Absolute value
rat	GAPDH								NR2B								PSD-95								SYP
con-21					143.464	167.162	142.656	156.53					140.22	144.109	137.904	166.908					157.644	169.682	164.571	170.789					120.563	169.838	137.478	151.056
VD-13					170.986	159.003	165.99	148.055					180.966	149.056	183.97	192.275					192.041	195.229	180.892	185.979					142.441	174.413	144.904	166.926
VD+LIFUS-35					174.319	142.43	157.05	139.227					167.291	144.898	184.919	168.735					154.845	155.415	154.078	153.651					158.192	166.332	150.338	168.413
	Relative value
rat	NR2B								PSD-95								SYP
con-21					0.977391	0.862091	0.966686	1.0663					1.09884	1.01507	1.15362	1.0911					0.84037	1.01601	0.9637	0.965031
VD-13					1.05837	0.937445	1.10832	1.29867					1.12314	1.22783	1.08978	1.25614					0.833056	1.09692	0.872968	1.12745
VD+LIFUS-35					0.959687	1.01733	1.17745	1.21194					0.888289	1.09116	0.981076	1.10361					0.907488	1.16781	0.95726	1.20963
	normalized value to con group
rat	NR2B								PSD-95								SYP
con-21					1	1	1	1					1	1	1	1					1	1	1	1
VD-13					1.08285	1.08741	1.14651	1.21792					1.02211	1.2096	0.944659	1.15127					0.991297	1.07964	0.905851	1.16831
VD+LIFUS-35					0.981886	1.18007	1.21803	1.13658					0.7909	0.88869	0.900254	0.878566					1.08935	1.06463	1.09656	1.07289

## Sheet: 20201027
	Absolute value
rat	GAPDH								NR2B								PSD-95								SYP
con-20	167.502	174.064	169.888	178.976	162.653	192.729	164.155	172.033	151.184	195.286	123.389	158.822	171.157	190.449	167.033	161.289	152.812	133.162	155.45	163.704	140.516	134.971	155.467	130.638	137.214	155.968	176.023	158.14	172.574	169.758	171.568	198.11
VD-14	189.097	173.651	171.828	146.295	172.876	208.589	145.657	147.812	122.099	104.695	102.394	90.2219	130.614	170.643	133.108	126.286	141.571	111.84	137.887	140.407	111.921	101.967	119.09	103.417	135.881	137.527	177.055	185.921	189.103	173.898	200.128	198.931
VD-LIFUS-10	194.617	178.348	145.414	137.13	184.197	195.353	141.363	150.502	178.992	187.172	135.056	145.271	173.054	184.096	179.459	174.418	202.39	188.833	193.1	200.35	169.201	153.081	178.371	193.94	152.871	144.968	171.053	190.134	180.25	171.604	187.529	190.599
	Relative value
rat	NR2B								PSD-95								SYP
con-20	0.902585	1.12192	0.726297	0.887391	1.05228	0.988174	1.01753	0.937548	0.912301	0.765018	0.915016	0.914666	0.863901	0.700315	0.947069	0.759378	0.81918	0.896036	1.03612	0.883578	1.061	0.880815	1.04516	1.15158
VD-14	0.645693	0.602905	0.595913	0.616714	0.755534	0.818082	0.913842	0.854373	0.748668	0.644048	0.802475	0.959758	0.647404	0.488839	0.817608	0.699651	0.718575	0.791973	1.03042	1.27087	1.09386	0.833687	1.37396	1.34584
VD-LIFUS-10	0.919713	1.04948	0.928771	1.05937	0.939503	0.942379	1.26949	1.15891	1.03994	1.05879	1.32794	1.46102	0.918584	0.783615	1.26179	1.28862	0.785493	0.812836	1.17632	1.38652	0.978568	0.878433	1.32658	1.26643
	normalized value to con group
rat	NR2B								PSD-95								SYP
con-20	1	1	1	1	1	1	1	1	1	1	1	1	1	1	1	1	1	1	1	1	1	1	1	1
VD-14	0.715382	0.537387	0.820481	0.694974	0.717993	0.827873	0.898097	0.911284	0.820637	0.841872	0.877006	1.0493	0.749396	0.698027	0.863304	0.921348	0.877188	0.883862	0.994507	1.43832	1.03098	0.946494	1.3146	1.16869
VD-LIFUS-10	1.01898	0.935432	1.27878	1.1938	0.892822	0.953658	1.24762	1.23611	1.38905	1.64396	1.6548	1.52228	1.41887	1.60301	1.54328	1.84181	1.09313	1.02634	1.14159	1.091	0.894597	1.05367	0.965511	0.940995

## Sheet: 20201028
	Absolute value
rat	GAPDH								NR2B								PSD-95								SYP
con-16	167.676	145.31	179.734	135.124	171.66	185.716	165.68	154.815	115.96	164.708	155.478	133.598	164.904	192.04	156.66	190.97	155.764	156.75	129.895	119.303	155.368	120.234	117.258	160.517	141.218	127.262	159.921	164.352	165.598	164.22	157.418	141.601
VD-30	200.928	158.691	167.907	123.949	162.088	147.831	161.197	139.193	135.389	161.237	164.422	141.925	167.526	197.323	169.223	202.204	153.699	144.275	164.848	153.646	156.597	147.771	140.688	172.894	131.591	138.029	159.908	169.11	179	175.625	176.419	173.095
VD+LIFUS-34	194.726	170.576	137.016	111.015	140.866	145.271	168.356	141.089	118.775	143.959	146.134	127.516	157.248	165.082	168.962	150.354	92.5292	87.8123	104.326	112.877	85.4669	91.6552	114.484	110.601	134.604	140.035	159.57	167.873	185.133	186.894	179.515	180.78
	Relative value
rat	NR2B								PSD-95								SYP
con-16	0.691576	1.13349	0.865046	0.988705	0.960642	1.03405	0.945556	1.23353	0.928958	1.07873	0.722709	0.882914	0.905092	0.647408	0.707735	1.03683	0.842211	0.875795	0.889763	1.2163	0.964685	0.884256	0.950132	0.914643
VD-30	0.673817	1.01604	0.97924	1.14502	1.03355	1.33478	1.04979	1.45269	0.764948	0.909157	0.98178	1.23959	0.966127	0.999594	0.872772	1.24212	0.654916	0.869792	0.952358	1.36435	1.10434	1.18801	1.09443	1.24357
VD+LIFUS-34	0.60996	0.843957	1.06655	1.14864	1.11629	1.13637	1.0036	1.06567	0.475178	0.514798	0.761416	1.01677	0.606724	0.630925	0.680015	0.78391	0.69125	0.820952	1.16461	1.51217	1.31425	1.28652	1.06628	1.28132
	normalized value to con group
rat	NR2B								PSD-95								SYP
con-16	1	1	1	1	1	1	1	1	1	1	1	1	1	1	1	1	1	1	1	1	1	1	1	1
VD-30	0.974322	0.896384	1.13201	1.15811	1.07589	1.29083	1.11023	1.17767	0.823448	0.842805	1.35847	1.40398	1.06743	1.54399	1.23319	1.198	0.777616	0.993146	1.07035	1.12172	1.14477	1.34351	1.15187	1.35962
VD+LIFUS-34	0.881985	0.744565	1.23294	1.16177	1.16203	1.09895	1.06139	0.863916	0.621189	0.566236	0.775547	0.820249	0.627997	0.631181	0.779144	0.631106	1.05548	0.943849	1.22287	1.10835	1.19008	1.08292	0.974282	1.03036

## Sheet: 20201029
	Absolute value
rat	GAPDH								NR2B								PSD-95								SYP
con-21						169.909		179.41						143.978		127.933						185.872		157.417						170.477		183.378
VD-13						176.752		173.266						151.124		150.947						170.497		177.323						166.763		177.189
VD+LIFUS-35						178.564		134.729						159.269		136.439						121.509		131.724						158.86		192.824
	Relative value
rat	NR2B								PSD-95								SYP
con-21						0.847382		0.713075						1.09395		0.877416						1.00335		1.02212
VD-13						0.855006		0.871188						0.964607		1.02342						0.943482		1.02264
VD+LIFUS-35						0.89194		1.01269						0.68048		0.977697						0.889652		1.4312
	normalized value to con group
rat	NR2B								PSD-95								SYP
con-21						1		1						1		1						1		1
VD-13						1.009		1.22173						0.881762		1.1664						0.940335		1.00051
VD+LIFUS-35						1.05258		1.42018						0.705448		0.955327						0.942945		1.39951

## Sheet: 20201031
	Absolute value
rat	GAPDH								NR2B								PSD-95								SYP
con-19	158.379	151.54	154.139	141.561	146.683	155.499	139.731	110.91	182.609	168.609	182.041	147.47	157.302	183.359	160.068	194.365	158.614	157.249	128.624	137.999	121.188	149.192	167.592	135.913	178.952	170.794	176.34	165.95	155.92	167.689	160.599	142.208
VD-6	155.312	161.179	152.667	147.461	135.307	141.033	123.08	108.284	142.686	146.923	139.149	135.137	126.147	159.256	116.808	178.433	94.4951	97.8201	87.2289	85.036	71.0147	75.6465	93.2143	92.9738	158.191	155.181	132.894	148.254	141.257	136.842	138.229	123.061
VD+LIFUS-3	183.96	175.394	153.36	146.981	160.18	161.208	118.137	115.269	201.578	175.805	174.213	169.382	171.96	168.731	186.215	197.978	179.357	180.227	158.37	157.698	149.197	146.369	179.429	154.486	176.86	183.113	171.943	171.588	178.349	171.998	164.354	148.568
	Relative value
rat	NR2B								PSD-95								SYP
con-19	1.15299	1.11264	1.18102	1.04174	1.07239	1.17916	1.14554	1.75245	1.00149	1.03767	0.834469	0.974838	0.82619	0.959436	1.19939	1.22543	1.1299	1.12705	1.14403	1.17229	1.06297	1.07839	1.14934	1.28219
VD-6	0.918703	0.911553	0.911449	0.916422	0.932304	1.12921	0.949038	1.64782	0.608421	0.606903	0.571366	0.576666	0.524841	0.536374	0.757346	0.858611	1.01854	0.962785	0.870483	1.00538	1.04397	0.970278	1.12308	1.13647
VD+LIFUS-3	1.09577	1.00234	1.13597	1.1524	1.07355	1.04667	1.57626	1.71754	0.974977	1.02755	1.03267	1.07291	0.931437	0.907949	1.51882	1.34023	0.961406	1.04401	1.12117	1.16741	1.11343	1.06693	1.39121	1.28889
	normalized value to con group
rat	NR2B								PSD-95								SYP
con-19	1	1	1	1	1	1	1	1	1	1	1	1	1	1	1	1	1	1	1	1	1	1	1	1
VD-6	0.796799	0.819274	0.771747	0.879701	0.869366	0.95764	0.828461	0.940294	0.607518	0.584872	0.684706	0.591551	0.635255	0.559051	0.63144	0.700659	0.901438	0.854251	0.760891	0.857617	0.982125	0.89975	0.977146	0.886348
VD+LIFUS-3	0.950369	0.900872	0.961854	1.10622	1.00107	0.887638	1.37599	0.980076	1.60247	1.69311	1.80736	1.86054	1.7747	1.69275	2.00545	1.56092	0.943909	1.08436	1.28799	1.16117	1.06654	1.09961	1.23875	1.13412

## Sheet: 20201101
	Absolute value
rat	GAPDH								NR2B								PSD-95								SYP
con-17	139.377	128.792	133.339	157.482	138.117	137.428	120.541	119.227	127.877	153.463	113.55	122.536	156.376	166.711	161.192	193.881	125.685	90.3746	126.747	117.179	130.162	141.472	115.942	131.245	162.94	169.694	202.246	134.446	138.678	134.439	171.771	183.903
	Relative value
rat	NR2B								PSD-95								SYP
con-17	0.917495	1.19155	0.851584	0.778099	1.13219	1.21308	1.33723	1.62615	0.901764	0.70171	0.95056	0.744081	0.942398	1.02943	0.961846	1.1008	1.16906	1.31758	1.51678	0.853725	1.00406	0.978257	1.425	1.54246
	normalized value to con group
rat	NR2B								PSD-95								SYP
con-17	1	1	1	1	1	1	1	1	1	1	1	1	1	1	1	1	1	1	1	1	1	1	1	1

## Sheet: 20201226
	Absolute value
rat	GAPDH				TLR4				NF-κB
con-16	120.469	122.891	106.687	92.5598	131.575	159.443	110.978	118.719	113.663	85.5594	60.6713	54.3339
VD-13	122.974	133.036	107.197	86.574	148.651	160.944	153.834	137.666	112.991	108.52	81.0697	76.883
VD+LIFUS-10	89.0872	120.257	106.401	95.6557	147.844	139.332	127.836	130.219
con-21	154.177	132.873	148.265	153.253	141.612	83.2481	139.103	68.9611
VD-14	161.833	148.496	160.968	164.608	140.735	105.394	134.82	100.107
VD+LIFUS-35	169.303	159.257	163.077	160.936	138.367	139.861	121.891	114.832
	Relative value
rat	TLR4				NF-κB
con-16	1.09219	1.29743	1.04022	1.28262	0.943503	0.696219	0.568685	0.587014
VD-13	1.2088	1.20977	1.43506	1.59015	0.918826	0.815716	0.75627	0.88806
VD+LIFUS-10	1.65955	1.15863	1.20146	1.36133
con-21	0.918506	0.626525	0.938205	0.449983
VD-14	0.869633	0.709748	0.837559	0.608156
VD+LIFUS-35	0.817274	0.878209	0.747441	0.713529
	normalized value to con group
rat	TLR4				NF-κB
con-16	1	1	1	1	0.973845	1.17164	1.32986	1.51284
VD-13	1.10677	0.93244	1.37958	1.23976	0.674757	0.750665	1.40775	1.32218
VD+LIFUS-10	1.51947	0.893019	1.15501	1.06136
con-21	1	1	1	1
VD-14	0.946791	1.13283	0.892725	1.35151
VD+LIFUS-35	0.889787	1.40171	0.796672	1.58568

## Sheet: 20201228
	Absolute value
rat	GAPDH								TLR4								IL-6								JNK								NF-κB
con-19	191.035	172.923	131.871	143.903					105.127	154.444	142.473	147.716					179.304	185.333	154.086	132.91					189.466	197.899	162.514	118.284					67.7348	110.752	61.4924	46.7721
VD-14	187.181	172.413	137.327	137.791					115.851	164.366	178.024	170.687					194.115	206.548	179.899	158.044					197.104	222.939	151.873	132.857					109.181	129.649	81.9566	52.2774
VD+LIFUS-3	194.365	184.446	149.213	146.996					144.689	147.689	175.758	174.372					160.999	149.322	157.547	145.575					198.721	190.694	153.469	149.388					121.118	109.462	56.798	49.3902
	Relative value
rat	TLR4								IL-6								JNK								NF-κB
con-19	0.550304	0.893141	1.08039	1.0265					0.938593	1.07177	1.16845	0.923612					0.991786	1.14444	1.23237	0.82197					0.354568	0.640473	0.466306	0.325026
VD-14	0.618926	0.953327	1.29635	1.23873					1.03705	1.19799	1.31001	1.14698					1.05301	1.29305	1.10592	0.96419					0.583293	0.751965	0.596798	0.379395
VD+LIFUS-3	0.744418	0.800717	1.1779	1.18623					0.828333	0.809574	1.05585	0.990333					1.02241	1.03388	1.02852	1.01627					0.623148	0.593464	0.38065	0.335997
	normalized value to con group
rat	TLR4								IL-6								JNK								NF-κB
con-19	1	1	1	1					1	1	1	1					1	1	1	1					1	1	1	1
VD-14	1.1247	1.06739	1.19989	1.20676					1.10489	1.11776	1.12114	1.24184					1.06173	1.12986	0.897394	1.17302					1.64508	1.17408	1.27984	1.16728
VD+LIFUS-3	1.35274	0.896518	1.09025	1.15561					0.882526	0.755362	0.903633	1.07224					1.03088	0.903394	0.834585	1.23638					1.75748	0.926603	0.81631	1.03376

## Sheet: 20201229
	Absolute value
rat	GAPDH								TLR4								IL-6								JNK								NF-κB
con-17	172.432	145.618		155.482	145.69	122.212	165.052	156.557	131.9		116.435	138.808	150.408	131.649			48.3459	64.9555		45.9332	73.3673	65.1387	60.6789	48.2449	89.2164	75.2239		100.458	124.715	83.4756	82.9134	82.5281	132.686	110.491		46.6779	97.3468	48.0966	123.314	123.523
VD-6	151.281	130.976		153.529	148.591	112.973	157.808	153.148	94.9009		95.5063	102.028	231.832	158.025			58.3185	55.7166		58.0925	89.3604	72.5685	58.8553	54.137	116.989	115.501		123.631	174.474	143.153	141.711	130.893	126.151	132.291		139.55	211.834	141.398	178.089	191.629
VD+LIFUS-34	156.38	142.51		153.567	130.191	126.496	165.82	165.272	98.6261		116.307	113.785	163.154	146.561			56.851	60.8425		92.0223	84.3408	86.2414	47.5933	56.8827	97.5801	88.6605		108.249	129.552	122.216	88.0711	94.1391	82.5304	75.1773		75.482	81.8422	63.11	75.4704	74.5969
	Relative value
rat	TLR4								IL-6								JNK								NF-κB
con-17	0.764941			0.892757	1.03239	1.07722			0.280377	0.446068		0.295424	0.503585	0.532999	0.367635	0.308162	0.517402	0.516584		0.646103	0.85603	0.68304	0.502347	0.527144	0.769496	0.758774		0.300214	0.668178	0.393551	0.74712	0.788997
VD-6	0.627317			0.664552	1.56019	1.39879			0.385499	0.425397		0.378382	0.601383	0.642352	0.372956	0.353495	0.773327	0.881851		0.805261	1.17419	1.26715	0.897996	0.854684	0.833887	1.01004		0.908951	1.42561	1.25161	1.12852	1.25127
VD+LIFUS-34	0.630684			0.740945	1.25319	1.15863			0.363545	0.426935		0.599232	0.647823	0.681774	0.287018	0.344176	0.623995	0.622135		0.704899	0.995093	0.966167	0.531124	0.569602	0.527756	0.527523		0.491525	0.628631	0.498911	0.455134	0.451358
	normalized value to con group
rat	TLR4								IL-6								JNK								NF-κB
con-17	1			1	1	1			1	1		1	1	1	1	1	1	1		1	1	1	1	1	1	1		1	1	1	1	1
VD-6	0.820085			0.744382	1.51125	1.29852			1.37493	0.953659		1.28081	1.1942	1.20517	1.01447	1.14711	1.49464	1.70708		1.24634	1.37167	1.85516	1.7876	1.62135	1.08368	1.33115		3.02768	2.13358	3.18029	1.51049	1.5859
VD+LIFUS-34	0.824487			0.829951	1.21388	1.07557			1.29663	0.957106		2.02838	1.28642	1.27913	0.780713	1.11687	1.20602	1.20432		1.091	1.16245	1.41451	1.05729	1.08054	0.685847	0.695231		1.63725	0.940814	1.26771	0.609185	0.572066

[truncated: 8 more sheets: 20201230, 20210113, 20210114, 20210116, 20210120, 20210121, 20210122, 20210123]
