# Supplementary material for: Low-Intensity Focused Ultrasound Stimulation Ameliorates Working Memory Dysfunctions in Vascular Dementia Rats via Improving Neuronal Environment
Source: Front Aging Neurosci. 2022 Feb 21;14:814560. doi: 10.3389/fnagi.2022.814560 (PMC8899543; doi:10.3389/fnagi.2022.814560)
Supplement: Supplementary file 3 [file Data_Sheet_2.ZIP]

Archive with 4 entries (3 files):
- Original images displayed inmanuscript-Cerebral Blood Flow/
- Original images displayed inmanuscript-Cerebral Blood Flow/CON rat.jpg
- Original images displayed inmanuscript-Cerebral Blood Flow/VD rat.jpg
- Original images displayed inmanuscript-Cerebral Blood Flow/VD+LIFUS rat.jpg
