# Supplementary material for: Low-Intensity Focused Ultrasound Stimulation Ameliorates Working Memory Dysfunctions in Vascular Dementia Rats via Improving Neuronal Environment
Source: Front Aging Neurosci. 2022 Feb 21;14:814560. doi: 10.3389/fnagi.2022.814560 (PMC8899543; doi:10.3389/fnagi.2022.814560)
Supplement: Supplementary file 4 [file Data_Sheet_3.ZIP]

Archive with 7 entries (6 files):
- Original images displayed inmanuscript-HE/
- Original images displayed inmanuscript-HE/CON rat-1.25x.tif
- Original images displayed inmanuscript-HE/CON rat-40x.tif
- Original images displayed inmanuscript-HE/VD rat-1.25x.tif
- Original images displayed inmanuscript-HE/VD rat-40x.tif
- Original images displayed inmanuscript-HE/VD+LIFUS rat-1.25x.tif
- Original images displayed inmanuscript-HE/VD+LIFUS rat-40x.tif
