# Supplementary material for: Low-Intensity Focused Ultrasound Stimulation Ameliorates Working Memory Dysfunctions in Vascular Dementia Rats via Improving Neuronal Environment
Source: Front Aging Neurosci. 2022 Feb 21;14:814560. doi: 10.3389/fnagi.2022.814560 (PMC8899543; doi:10.3389/fnagi.2022.814560)
Supplement: Supplementary file 5 [file Data_Sheet_4.ZIP]

Archive with 25 entries (16 files):
- Original images displayed inmanuscript-Western blot/
- Original images displayed inmanuscript-Western blot/CaMKII/
- Original images displayed inmanuscript-Western blot/CaMKII/CAMKII.tif
- Original images displayed inmanuscript-Western blot/CaMKII/GAPDH.tif
- Original images displayed inmanuscript-Western blot/IL-6/
- Original images displayed inmanuscript-Western blot/IL-6/GAPDH.tif
- Original images displayed inmanuscript-Western blot/IL-6/IL6.tif
- Original images displayed inmanuscript-Western blot/JNK/
- Original images displayed inmanuscript-Western blot/JNK/GAPDH.tif
- Original images displayed inmanuscript-Western blot/JNK/JNK.tif
- Original images displayed inmanuscript-Western blot/NF-κB/
- Original images displayed inmanuscript-Western blot/NF-κB/GAPDH.tif
- Original images displayed inmanuscript-Western blot/NF-κB/NFκB.tif
- Original images displayed inmanuscript-Western blot/NR2B/
- Original images displayed inmanuscript-Western blot/NR2B/GAPDH.tif
- Original images displayed inmanuscript-Western blot/NR2B/NR2B.tif
- Original images displayed inmanuscript-Western blot/PSD-95/
- Original images displayed inmanuscript-Western blot/PSD-95/GADPH.tif
- Original images displayed inmanuscript-Western blot/PSD-95/PSD.tif
- Original images displayed inmanuscript-Western blot/SYP/
- Original images displayed inmanuscript-Western blot/SYP/GAPDH.tif
- Original images displayed inmanuscript-Western blot/SYP/SYP.tif
- Original images displayed inmanuscript-Western blot/TLR4/
- Original images displayed inmanuscript-Western blot/TLR4/GAPDH.tif
- Original images displayed inmanuscript-Western blot/TLR4/TLR4.tif
